# Supplementary material for: Modified Polymer Surfaces: Thin Films of Silicate Composites via Polycaprolactone Melt Fusion
Source: Int J Mol Sci. 2022 Aug 15;23(16):9166. doi: 10.3390/ijms23169166 (PMC9409180; doi:10.3390/ijms23169166)
Supplement: Supplementary file 1 [file ijms-23-09166-s001.zip]

Archive with 1 entries (1 files):
- ijms-1842754-supplementary.pdf
